# Supplementary material for: Bioengineered Carboxymethylcellulose–Peptide Hybrid Nanozyme Cascade for Targeted Intracellular Biocatalytic–Magnetothermal Therapy of Brain Cancer Cells
Source: Pharmaceutics. 2022 Oct 18;14(10):2223. doi: 10.3390/pharmaceutics14102223 (PMC9611945; doi:10.3390/pharmaceutics14102223)
Supplement: Supplementary file 1 [file pharmaceutics-14-02223-s001.zip]

Archive with 1 entries (1 files):
- pharmaceutics-1925454-supplementary.pdf
